# Supplementary material for: The Impact of Strength Changes on Active Function Following Botulinum Neurotoxin-A (BoNT-A): A Systematic Review
Source: Toxins (Basel). 2025 Jul 23;17(8):362. doi: 10.3390/toxins17080362 (PMC12390172; doi:10.3390/toxins17080362)
Supplement: Supplementary file 1 [file toxins-17-00362-s001.zip]

Archive with 11 entries (10 files):
- toxins-3699136-supplementary/__MACOSX/
- toxins-3699136-supplementary/__MACOSX/._toxins-3699136 Supplementary File 1 - Round 2 Revised.docx
- toxins-3699136-supplementary/__MACOSX/._toxins-3699136 Supplementary File 2 - Round 2 Revised.docx
- toxins-3699136-supplementary/__MACOSX/._toxins-3699136 Supplementary File 3 - Round 2 Revised.docx
- toxins-3699136-supplementary/__MACOSX/._toxins-3699136 Supplementary File 4 - Round 2 Revised.docx
- toxins-3699136-supplementary/__MACOSX/._toxins-3699136 Supplementary File 5 - Round 2 Revised.docx
- toxins-3699136-supplementary/toxins-3699136 Supplementary File 1 - Round 2 Revised.pdf
- toxins-3699136-supplementary/toxins-3699136 Supplementary File 2 - Round 2 Revised.pdf
- toxins-3699136-supplementary/toxins-3699136 Supplementary File 3 - Round 2 Revised.pdf
- toxins-3699136-supplementary/toxins-3699136 Supplementary File 4 - Round 2 Revised.pdf
- toxins-3699136-supplementary/toxins-3699136 Supplementary File 5 - Round 2 Revised.pdf
